# Supplementary material for: Silver Nanoparticles Stabilized with Phosphorus-Containing Heterocyclic Surfactants: Synthesis, Physico-Chemical Properties, and Biological Activity Determination
Source: Nanomaterials (Basel). 2021 Jul 22;11(8):1883. doi: 10.3390/nano11081883 (PMC8399434; doi:10.3390/nano11081883)
Supplement: Supplementary file 1 [file nanomaterials-11-01883-s001.zip]

Archive with 1 entries (1 files):
- nanomaterials-1266020-supplementary.pdf
